# Supplementary material for: A Low Matrix Effects Analytical Strategy for Diazepam Analysis in Aquatic Products Through Immunomagnetic Beads Purification
Source: Foods. 2026 Jun 26;15(13):2296. doi: 10.3390/foods15132296 (PMC13360824; doi:10.3390/foods15132296)
Supplement: Supplementary file 1 [file foods-15-02296-s001.zip]

Archive with 1 entries (1 files):
- foods-4384325-supplementary.pdf
